# Supplementary material for: Structure Design of Polymer-Based Films for Passive Daytime Radiative Cooling
Source: Micromachines (Basel). 2022 Dec 2;13(12):2137. doi: 10.3390/mi13122137 (PMC9782091; doi:10.3390/mi13122137)
Supplement: Supplementary file 1 [file micromachines-13-02137-s001.zip]

Archive with 1 entries (1 files):
- micromachines-2028486-supplementary.pdf
